# Supplementary material for: Discovery of New 3,3-Diethylazetidine-2,4-dione Based Thiazoles as Nanomolar Human Neutrophil Elastase Inhibitors with Broad-Spectrum Antiproliferative Activity
Source: Int J Mol Sci. 2022 Jul 8;23(14):7566. doi: 10.3390/ijms23147566 (PMC9321231; doi:10.3390/ijms23147566)
Supplement: Supplementary file 1 [file ijms-23-07566-s001.zip]

Archive with 1 entries (1 files):
- ijms-1784669-supplementary.pdf
